# Supplementary material for: Effects of a Nurse-Coordinated Transitional Care Service on Self-Management, Functional Status, Psychological, and Patient-Centered Outcomes in Patients with COPD: A Randomized Controlled Trial
Source: Healthcare (Basel). 2026 May 15;14(10):1365. doi: 10.3390/healthcare14101365 (PMC13206399; doi:10.3390/healthcare14101365)
Supplement: Supplementary file 1 [file healthcare-14-01365-s001.zip]

Archive with 1 entries (1 files):
- healthcare-4249116-supplementary.pdf
